# Supplementary material for: Regulation of Structure and Quality of Dried Noodles by Liquid Pre-Fermentation
Source: Foods. 2021 Oct 11;10(10):2408. doi: 10.3390/foods10102408 (PMC8535864; doi:10.3390/foods10102408)
Supplement: Supplementary file 1 [file foods-10-02408-s001.zip]

Archive with 1 entries (1 files):
- foods-1397845-supplementary.pdf
